# Supplementary material for: Niche adaptation and viral transmission of human papillomaviruses from archaic hominins to modern humans
Source: PLoS Pathog. 2018 Nov 1;14(11):e1007352. doi: 10.1371/journal.ppat.1007352 (PMC6211759; doi:10.1371/journal.ppat.1007352)
Supplement: S1 Table — (XLSX) [file ppat.1007352.s011.xlsx]

## Sheet: S1 Table
S1 Table. Novel papillomavirses isolated from squirrel monkeys (Saimiri sciureus) and rhesus monkeys (Macaca mulatta).
Papillomavirus	Type (Ab.)	Isolate	NCBI accession #	Species or Genus	Host	Collection region	Length (GC content)	Closest PV type (nucleotide identity)
Saimiri sciureus papillomavirus 1	SscPV1	Mac2166_c1	JF304765	Dyoomikronpapillomavirus 1	Saimiri sciureus	Cervicovaginal	7596 (47.0%)	SscPV3 (WG 81.4%, L1 83.3%)
Saimiri sciureus papillomavirus 2	SscPV2	Mac2167_c1	JF304766	Dyoomikronpapillomavirus 1	Saimiri sciureus	Cervicovaginal	7657 (48.0%)	SscPV1 (WG 74.7%, L1 78.5%)
Saimiri sciureus papillomavirus 3	SscPV3	Mac2167_c2	JF304767	Dyoomikronpapillomavirus 1	Saimiri sciureus	Cervicovaginal	7664 (47.4%)	SscPV1 (WG 81.4%, L1 83.3%)
Macaca mulatta papillomavirus 2	MmPV2	PM069S3_c168082	MG837557	Alphapapillomavirus	Macaca mulatta	Cervicovaginal	7876 (50.4%)	HPV54 (WG 63.3%, L1 70.7%)
Macaca mulatta papillomavirus 3	MmPV3	PM084S3_c177403	MG837558	Alphapapillomavirus	Macaca mulatta	Penile	8051 (52.0%)	HPV117 (WG 59.2%, L1 70.3%)
Macaca mulatta papillomavirus 4	MmPV4	PM084S3_c176982	MG837559	Gammapapillomavirus	Macaca mulatta	Penile	7424 (46.2%)	HPV130 (WG 57.9%, L1 65.7%)
