# Supplementary material for: Niche adaptation and viral transmission of human papillomaviruses from archaic hominins to modern humans
Source: PLoS Pathog. 2018 Nov 1;14(11):e1007352. doi: 10.1371/journal.ppat.1007352 (PMC6211759; doi:10.1371/journal.ppat.1007352)
Supplement: S4 Table — (XLSX) [file ppat.1007352.s014.xlsx]

## Sheet: S4 Table
S4 Table. Nucleotide sequence mean difference ( ± standard error) of HPV16 complete genome variants between and within lineages/sublineages.
	A	BCD
A	0.32±0.02
BCD	1.72±0.09	0.77±0.04
	A	B	C	D
A	0.32±0.02
B	1.48±0.09	0.38±0.04
C	1.75±0.11	1.02±0.08	0.30±0.03
D	1.82±0.11	1.19±0.09	0.87±0.09	0.37±0.04
	A1	A2	A3	A4	B1	B2	B4	B3	C1	C2	C3	C4	D4	D1	D2	D3
A1	0.24±0.02
A2	0.35±0.04	0.23±0.03
A3	0.43±0.05	0.42±0.05	0.27±0.04
A4	0.64±0.08	0.61±0.08	0.66±0.08	0.23±0.03
B1	1.46±0.09	1.47±0.09	1.52±0.10	1.61±0.11	0.27±0.02
B2	1.37±0.10	1.40±0.10	1.45±0.11	1.54±0.12	0.33±0.05	0.06±0.03
B4	1.48±0.10	1.49±0.10	1.53±0.11	1.65±0.12	0.50±0.06	0.41±0.07	0.08±0.02
B3	1.46±0.10	1.48±0.11	1.51±0.11	1.60±0.14	0.52±0.07	0.45±0.07	0.43±0.06	0.23±0.05
C1	1.76±0.11	1.77±0.11	1.80±0.12	1.86±0.13	1.07±0.08	1.02±0.10	1.06±0.10	1.04±0.10	0.20±0.03
C2	1.73±0.11	1.74±0.11	1.77±0.12	1.84±0.14	1.00±0.07	0.94±0.10	0.98±0.09	0.97±0.10	0.43±0.05	0
C3	1.71±0.11	1.72±0.11	1.76±0.12	1.84±0.15	1.00±0.09	0.94±0.11	0.98±0.10	0.95±0.11	0.41±0.06	0.32±0.06	0.09±0.02
C4	1.67±0.11	1.67±0.11	1.68±0.11	1.79±0.14	0.95±0.08	0.89±0.10	0.93±0.10	0.92±0.10	0.40±0.05	0.30±0.05	0.29±0.05	0.06±0.02
D4	1.66±0.11	1.66±0.12	1.73±0.12	1.84±0.15	1.01±0.09	0.96±0.11	0.97±0.10	0.98±0.10	0.78±0.09	0.67±0.09	0.69±0.09	0.62±0.08	0.11±0.02
D1	1.66±0.11	1.65±0.11	1.71±0.11	1.78±0.12	1.03±0.09	0.96±0.10	0.97±0.10	1.00±0.10	0.79±0.09	0.64±0.07	0.69±0.08	0.64±0.08	0.31±0.05	0.06±0.02
D2	1.90±0.12	1.88±0.12	1.94±0.12	2.04±0.14	1.27±0.10	1.21±0.12	1.19±0.11	1.24±0.11	0.98±0.10	0.89±0.09	0.89±0.10	0.85±0.09	0.53±0.07	0.54±0.06	0.18±0.02
D3	1.83±0.12	1.83±0.13	1.88±0.13	1.97±0.14	1.26±0.10	1.20±0.11	1.21±0.10	1.21±0.11	0.96±0.11	0.86±0.09	0.85±0.10	0.83±0.09	0.51±0.07	0.54±0.07	0.45±0.07	0.12±0.01
